# Supplementary material for: Citizen science charts two major “stomatotypes” in the oral microbiome of adolescents and reveals links with habits and drinking water composition
Source: Microbiome. 2018 Dec 6;6:218. doi: 10.1186/s40168-018-0592-3 (PMC6284318; doi:10.1186/s40168-018-0592-3)
Supplement: Supplementary file 2 — Table S1. Questionnaire and metadata: Table of question/variable IDs found in the other supplementary tables along with descriptions of their values. Some questions have multiple columns as we explored the question from multiple angles (i.e., yes/no, frequencies, ranges of values in order to account for outliers, or grouping by quartiles). (XLS 16 kb) [file 40168_2018_592_MOESM2_ESM.xls]

## Sheet: Sheet1
Variable ID	Question / Value	Alternates		Alternates
Q2	Gender
Q3	Weight (kg)
Q4	Height (cm)
Q3.1	Body Mass index (BMI)	BMI_official	Underweight < 18.5, Normal 18.5-24.9, Overweight 25-29.9, Obese >= 30	BMI_group	Low, average, high (based on quartiles of value)
Q8	Ethnicity
Q15	Municipal zone (city / town / rural area)
Q16	Number of people living in home
Q17	Number of years living in current home
Q18	Have you had recent problems with moisture in the home? [Yes/No]
Q19	Have you had pets at home in the last year? [Yes/No]
Q19.1	Have you had a dog? [Yes/No]
Q19.2	Number of dogs
Q19.3	Have you had a cat? [Yes/No]
Q19.4	Number of cats
Q19.5	Have you had other small furry animals? [Yes/No]
Q19.6	Type of other small furry animals
Q19.7	Number of small furry animals
Q19.8	Have you had any other animals? [Yes/No]
Q19.9	Type of other animals
Q19.10	Number of other animals
Q20.1	Do you smoke? [Yes/No]
Q21	Are there other smokers in your home? [Yes/No]
Q22.1	Do you drink milk? [Yes/No]	Q22.2	Frequency per week
Q23.1	Do you consume yogurt? [Yes/No]	Q23.2	Frequency per week
Q24.1	Do you eat sweets? [Yes/No]	Q24.2	Frequency per week
Q25.1	Do you chew gum? [Yes/No]	Q25.2	Frequency per week
Q26.1	Do you eat salty snacks? [Yes/No]	Q26.2	Frequency per week
Q27	Type of water consumed (bottled / filtered / unfiltered / untreated from natural source)
Q28	Frequency of decaffeinated coffee (with or without milk) per week	Q28.11	Yes / No	Q28.12	RANGES: 1=[1-3], 2=[4-6], 3=[7+]
Q28.1	Frequency of coffee (with or without milk)	Q28.13	Yes / No	Q28.14	RANGES: 1=[1-3], 2=[4-6], 3=[7+]
Q28.2	Frequency of tea	Q28.15	Yes / No	Q28.16	RANGES: 1=[1-3], 2=[4-6], 3=[7+]
Q28.3	Frequency of infusions or tea without teina	Q28.17	Yes / No	Q28.18	RANGES: 1=[1-3], 2=[4-6], 3=[7+]
Q28.4	Frequency of soda	Q28.19	Yes / No	Q28.20	RANGES: 1=[1-3], 2=[4-6], 3=[7+]
Q28.5	Frequency of sugarless soda	Q28.21	Yes / No	Q28.22	RANGES: 1=[1-3], 2=[4-6], 3=[7+]
Q28.6	Frequency of decaffeinated soda	Q28.23	Yes / No	Q28.24	RANGES: 1=[1-3], 2=[4-6], 3=[7+]
Q28.7	Frequency of energy drinks / high caffeine drinks	Q28.25	Yes / No	Q28.26	RANGES: 1=[1-3], 2=[4-6], 3=[7+]
Q28.8	Frequency of other sugary drinks	Q28.27	Yes / No	Q28.28	RANGES: 1=[1-3], 2=[4-6], 3=[7+]
Q28.9	Frequency of alcohol (below 10 degrees C)	Q28.29	Yes / No	Q28.30	RANGES: 1=[1-3], 2=[4-6], 3=[7+]
Q28.10	Frequency of alcohol (over 10 degrees C)	Q28.31	Yes / No	Q28.32	RANGES: 1=[1-3], 2=[4-6], 3=[7+]
Q29	Number of superficial repairs (i.e. fillings for cavities)
Q29.1	Number of nerve extractions
Q29.2	Number of lost teeth / pieces of teeth
Q29.3	Number of reconstructed teeth
Q30	Do you wear braces? [Yes/No]
Q31	Do you have any peircings in your mouth? [Yes/No]
Q32	Do you have dry mouth?
Q33	Does your mouth feel dry when you eat?
Q34	How much saliva do you normally have? (Too little, normal, too much)
Q35	Do you drink liquids to keep your mouth moist?
Q36	Do you have trouble eating if you do not drink with your meal?
Q37	Do you use toothpaste with fluoride [Yes/No]
Q38	Do you take any kind of fluoride supplement?
Q39.1	Do you brush your teeth? [Yes/No]	Q39.2	Frequency per day
Q40.1	Do you use dental floss? [Yes/No]	Q40.2	Frequency per week
Q41	In the last 6 months, have you had any wounds or irritations in the mouth/lips/tongue?
Q43	For what reason did you last go to the dentist?
Q45	Have you ever been diagnosed with asthma?
Q46	In the last 6 months, have you have episodes of wheezing? [Yes/No]
Q48	Do you bite your finger nails? [Yes/No]
Q49	Do you put your hair in your mouth when nervous/anxious?
Q50	Do you chew on pens/pencils? [Yes/No]
Q51	Do you typically wash your hands before eating? [Yes/No]
Q52	Do you typically wash your hands after using the restroom? [Yes/No]
Q53	Do you have partner / friend that you kiss frequently? [Yes/No]
Q00.PH	pH of donor’s saliva just before sample collection
Socioeconomic	Indicator of socioeconomic level (higher value indicates lower SE level)
Q14.1	Province of residence within Spain	Q14.2	Autonomous community of residence within Spain
Q1.1	Teacher or Student
Stomatotype	1 or 2 (Based on calculations mentioned in the text)	Stomatotype_CORE	1 or 2 (same calculation, only considering genera found in 75% of samples)
Div.[*]	Various alpha diversity measures	Diversity_group_[*]	Low, average, high (based on quartiles of indicated value)
Num_OTUs	Number of genera present in given sample
Population	Population size of town of collection site
Age	Donor age at time of sample collection
Conductivity	uS / cm at 25 degrees C
water_pH	At 25 degrees C
Dry residue at 180 C	mg / L
Dry residue at 110 C	mg / L
Cl	mg / L of chloride ions
F	mg / L of fluoride ions
HCO3	mg / L of bicarbonate ions
NO3	mg / L of nitrate ions
SO4	mg / L of sulfate ions
Na	mg / L of sodium ions
K	mg / L of potassium ions
Li	mg / L of lithium ions
Ca	mg / L of calcium ions
Mg	mg / L of magnesium ions
Sr	mg / L of strontium ions
Hardness	mg / L of calcium carbonate (CaCO3)
Alcalinity	mg / L as calcium carbonate (CaCO3) – represents the separated ions
Hardness_category	Low, average, high (based on quartiles of value)
Mineralization	Very weak, weak, medium, strong, oligometallic
Composition	List of predominant ions in local tap water
