# Supplementary material for: Citizen science charts two major “stomatotypes” in the oral microbiome of adolescents and reveals links with habits and drinking water composition
Source: Microbiome. 2018 Dec 6;6:218. doi: 10.1186/s40168-018-0592-3 (PMC6284318; doi:10.1186/s40168-018-0592-3)
Supplement: Supplementary file 4 — Table S2. Genus vs genus correlations: Table of Pearson correlations between the relative abundances of genera among all samples, includes only those genera present in at least 20 samples. Values shown are Pearson correlation coefficients in those cases where Bonferroni-adjusted p values were less than 0.05. Figures 2 and 4 show only the 67 genera which were present in at least 1/3 of all samples (436) for the sake of visual clarity, but this table contains values for all 141 genera that were present in at least 20 samples. The order of rows and columns correspond to those presented in Fig. 2a and Fig. 5. (XLS 77 kb) [file 40168_2018_592_MOESM4_ESM.xls]

## Sheet: Supp_table_2
	Actinomyces	Mobiluncus	Corynebacterium	Brachybacterium	Microbacterium	Arthrobacter	Rothia	Rhodococcus	Nocardioides	Propionibacterium	unclassified.185283	unclassified.38987	Alloscardovia	Bifidobacterium	Parascardovia	Scardovia	Atopobium	Cryptobacterium	Olsenella	Slackia	unclassified.84113	unclassified.1363568	Bacteroides	Phocaeicola	Odoribacter	Porphyromonas	Tannerella	unclassified.361210	Hallella	Paraprevotella	Prevotella	unclassified.224765	Capnocytophaga	Cloacibacterium	Flavobacterium	unclassified.61432	unclassified.569836	unclassified.171558	unclassified.1324991	Deinococcus	Gemella	Staphylococcus	unclassified.186825	Abiotrophia	Dolosigranulum	Granulicatella	Lactobacillus	Lactococcus	Streptococcus
Actinomyces		0.139745															0.53477														0.47885					-0.150266					-0.319084			-0.173946		-0.270816			-0.197561
Mobiluncus	0.139745																0.109372																	0.119556			0.116141								0.283933	-0.117653
Corynebacterium																			0.182299								0.124079						0.147741
Brachybacterium					0.261743	0.17111		0.28106
Microbacterium				0.261743		0.182135		0.366428		0.155176																											0.165842
Arthrobacter				0.17111	0.182135			0.37996																													0.153058
Rothia											-0.152811															-0.150037	-0.20318	-0.113926			-0.122556	-0.160119	-0.109001			-0.135886		-0.109482						-0.114539		0.120485
Rhodococcus				0.28106	0.366428	0.37996				0.194333																											0.24168
Nocardioides																																			0.505719		0.204267			0.566624
Propionibacterium					0.155176			0.194333																													0.125259					0.124917
unclassified.185283							-0.152811																			0.155451		0.12082					0.255846			0.109521					0.1862			0.210451		0.135872
unclassified.38987																0.21295			0.167914	0.139498							0.135808	0.119256	0.230323				0.189692											0.125207
Alloscardovia
Bifidobacterium																		0.692081	0.565135	0.195873	0.113949
Parascardovia																0.193819			0.17041	0.315278	0.216125						0.162989		0.113464																		0.409608
Scardovia												0.21295			0.193819			0.108763	0.144797							-0.130814															-0.107647						0.286316
Atopobium	0.53477	0.109372																		0.146642						-0.20352					0.593251		-0.155692			-0.169182					-0.314666			-0.16353		-0.214555
Cryptobacterium														0.692081		0.108763			0.536389	0.178047	0.14516
Olsenella			0.182299									0.167914		0.565135	0.17041	0.144797		0.536389		0.28261	0.176805			0.178027			0.261017	0.138439	0.133454				0.14058					0.153687
Slackia												0.139498		0.195873	0.315278		0.146642	0.178047	0.28261					0.115386			0.21419		0.238723		0.112379							0.196172	0.106824								0.171705
unclassified.84113														0.113949	0.216125			0.14516	0.176805																												0.144478
unclassified.1363568																																								0.245078
Bacteroides																								0.107583														0.190144
Phocaeicola																			0.178027	0.115386			0.107583				0.206604		0.201681									0.119816	0.78052
Odoribacter																																							0.124016
Porphyromonas							-0.150037				0.155451					-0.130814	-0.20352															0.200522	0.243149			0.161398	-0.107309				0.3739					0.157934	-0.109747		-0.162426
Tannerella			0.124079				-0.20318					0.135808			0.162989				0.261017	0.21419				0.206604				0.379409	0.372188				0.240593					0.407813	0.211983							-0.206123
unclassified.361210							-0.113926				0.12082	0.119256							0.138439								0.379409		0.128771				0.149981					0.160377
Hallella												0.230323			0.113464				0.133454	0.238723				0.201681			0.372188	0.128771					0.127191					0.245116	0.178162
Paraprevotella
Prevotella	0.47885						-0.122556										0.593251			0.112379												0.229274	-0.141612			-0.224554	-0.123446				-0.320635			-0.235367		-0.214641			-0.268104
unclassified.224765							-0.160119																			0.200522					0.229274																		-0.249744
Capnocytophaga			0.147741				-0.109001				0.255846	0.189692					-0.155692		0.14058							0.243149	0.240593	0.149981	0.127191		-0.141612													0.211497					-0.130757
Cloacibacterium		0.119556
Flavobacterium									0.505719																												0.151459			0.322034
unclassified.61432	-0.150266						-0.135886				0.109521						-0.169182									0.161398					-0.224554										0.230338					0.157188
unclassified.569836		0.116141			0.165842	0.153058		0.24168	0.204267	0.125259																-0.107309					-0.123446				0.151459					0.152826					0.116727
unclassified.171558							-0.109482												0.153687	0.196172			0.190144	0.119816			0.407813	0.160377	0.245116										0.122098
unclassified.1324991																				0.106824				0.78052	0.124016		0.211983		0.178162									0.122098
Deinococcus									0.566624													0.245078													0.322034		0.152826
Gemella	-0.319084										0.1862					-0.107647	-0.314666									0.3739					-0.320635					0.230338								0.202351		0.305254			0.282057
Staphylococcus										0.124917
unclassified.186825
Abiotrophia	-0.173946						-0.114539				0.210451	0.125207					-0.16353														-0.235367		0.211497								0.202351					0.224769
Dolosigranulum		0.283933																																			0.116727
Granulicatella	-0.270816	-0.117653					0.120485				0.135872						-0.214555									0.157934	-0.206123				-0.214641					0.157188					0.305254			0.224769					0.152698
Lactobacillus															0.409608	0.286316				0.171705	0.144478					-0.109747
Lactococcus
Streptococcus	-0.197561																									-0.162426					-0.268104	-0.249744	-0.130757								0.282057					0.152698
unclassified.42112																												0.143107
unclassified.186830																										0.106947
unclassified.112452																																									0.113966		0.161842
Parvimonas																										0.177286	0.111148	0.107946
Anaerovorax									0.192817																		0.133153						0.131127		0.179744
Mogibacterium	0.547141																0.500491										0.148935				0.539503	0.120552				-0.159954					-0.217999			-0.150532		-0.221762			-0.13899
Eubacterium	0.391645	0.112853					-0.168533										0.301209			0.194693							0.30262	0.163302	0.138408		0.438693					-0.157703		0.236452			-0.13921			-0.147483		-0.227103			-0.154399
Pseudoramibacter														0.607416	0.195044			0.498149	0.510802	0.202333	0.271161																										0.155791
Butyrivibrio	0.341379	0.161186															0.289023														0.304424										-0.194413			-0.108529		-0.20595
Catonella							-0.109484		0.12396																		0.228957	0.1174	0.115331				0.128667		0.12418			0.222215								-0.160856
Howardella					0.142596														0.220711	0.106017				0.132362			0.114609											0.212825									0.124612
Johnsonella						0.157576				0.130885									0.218752					0.34573	0.144767		0.481016	0.33716	0.235747				0.127487					0.467267	0.288946
Moryella																	0.117975														0.113594
Oribacterium	0.474243	0.109119															0.423493										0.13411				0.469035					-0.15342					-0.228985			-0.183055		-0.202279			-0.166348
Shuttleworthia														0.570307	0.270631			0.483845	0.512511	0.324057	0.200117						0.192574																				0.140534
unclassified.186928	0.447105						-0.154838										0.399226										0.234928				0.425189					-0.105781					-0.199879			-0.128939		-0.243079			-0.172488
Peptococcus							-0.142981												0.120061	0.126491				0.134422		0.118252	0.387163	0.198405					0.12288					0.249816	0.129545							-0.125054			-0.144331
Filifactor																				0.169156			0.12674	0.159251			0.4485	0.20363	0.419606									0.555566	0.155177							-0.124327
Peptostreptococcaceae_incertae_sedis						0.15095	-0.144862				0.25201						-0.145325		0.194041					0.129871		0.133619	0.322893	0.249321	0.129877		-0.111737		0.344888		0.124498			0.230953						0.12234					-0.131628
Peptostreptococcus	0.147716						-0.130209										0.146507									0.260233					0.254273	0.183569																	-0.141574
unclassified.189325																																						0.136263					0.111799
Bulleidia																				0.142746									0.186729									0.144598
Erysipelotrichaceae_incertae_sedis																											0.135567											0.138765			0.117717
Solobacterium	0.510281	0.111129															0.468389										0.106392				0.543949	0.180593				-0.160848	-0.110257				-0.152434			-0.159837		-0.20658			-0.117561
unclassified.433334		0.119728																		0.107415							0.168474		0.174137					0.185835				0.169351
Anaeroglobus														0.178439				0.228371	0.312693	0.119647				0.175779			0.179919	0.142632	0.159188									0.151024
Centipeda	0.123006																0.16273														0.142693										-0.113143
Dialister				0.132707	0.165481	0.152463		0.154072		0.108586		0.106827		0.178952		0.152379		0.277716	0.407423	0.22625				0.129992		-0.25445	0.350666	0.252078	0.191061								0.125559	0.306972								-0.146146	0.112337
Megasphaera	0.395316	0.175632									-0.10949						0.508864									-0.36675					0.53556		-0.21158			-0.20124					-0.343422			-0.153026		-0.232351
Schwartzia			0.130905		0.114498					0.117512		0.113954			0.152185	0.156228		0.141941	0.386666	0.128935				0.25569			0.238842	0.17764	0.127144									0.171495	0.181081
Selenomonas			0.198256				-0.141265			0.128988	0.170833	0.135076			0.124883			0.127478	0.3905	0.17341				0.282478		-0.125162	0.363871	0.324642					0.220969					0.236452	0.21793					0.171084			0.139089
unclassified.42214	0.343492	0.147012															0.354328		0.166659	0.110143						-0.258698	0.228534				0.311202					-0.15717					-0.274636			-0.11536		-0.25857
Veillonella	0.195012															0.111171	0.320887									-0.440482	-0.11496		-0.110818		0.35456		-0.237402			-0.287696					-0.421005			-0.147972		-0.124413	0.114492
unclassified.1394757	0.153845						-0.159309										0.152104							0.109697			0.181596				0.186252	0.208491						0.106218								-0.167369			-0.210299
Fusobacterium							-0.237784										-0.159002					0.118314				0.319135	0.37171	0.225974	0.177155				0.236965					0.244214			0.116851					-0.119609			-0.297051
unclassified.537324
Leptotrichia	0.433686	0.10715					-0.194487										0.41232		0.11807								0.317656				0.405836					-0.123708					-0.228435					-0.269458			-0.180249
Sneathia
Streptobacillus	-0.159056						-0.165025										-0.125846														-0.110422					0.109636		0.165774			0.190188			0.113596		0.212422
Brevundimonas									0.529546													0.143579													0.323131		0.175951			0.421121
Phenylobacterium				0.127782	0.154025	0.150141		0.220734	0.378187	0.140754												0.113593				-0.112091					-0.136958		0.1109		0.266116		0.603865			0.240974
Bradyrhizobium				0.187902	0.240239	0.271469		0.364881		0.14693																-0.110855					-0.118698						0.549583
unclassified.81426				0.254798																			0.130522
Devosia									0.566021			0.119895																							0.440284		0.197908			0.319187
Microvirga									0.392474																										0.313875					0.212888
Mesorhizobium				0.168119	0.119871	0.38892		0.11538																		-0.124719
Rhizobium				0.422929	0.286261	0.457633		0.356207																		-0.180447					-0.125928						0.157043
unclassified.119042						0.11662			0.657401													0.11275													0.486918		0.246472			0.403239
Labrenzia																																0.157729
Paracoccus									0.588307													0.299986													0.476949		0.224979			0.419894
Rhodobacter
Rubellimicrobium									0.667765													0.133691													0.33357		0.146659			0.53604									0.125737
unclassified.58840						0.110042			0.641177																										0.485493		0.294019			0.470047									0.143199
Roseomonas																																0.107545
Azospirillum									0.577039																										0.291425		0.139167			0.491474									0.124443
unclassified.41296									0.360148													0.18885													0.234783		0.108225			0.274898
Sphingomonas				0.236957	0.235728	0.302574		0.316329	0.54356	0.162832																									0.351178		0.278059			0.367374
unclassified.41298									0.527658																		0.115977		0.143496						0.447981		0.123671			0.347897
Advenella				0.240438	0.330437	0.578823		0.436203		0.205587																											0.109485
Burkholderia	-0.105988					0.172248		0.215568				0.142873														-0.15779			0.13299		-0.146489						0.251431							0.202215
Cupriavidus																														0.12989
Pandoraea				0.429246	0.379167	0.523945		0.50157		0.170264																-0.16265					-0.107769						0.12819
Ralstonia		0.122998		0.369974	0.436602	0.45694		0.499659		0.129831																-0.224374					-0.118997	-0.109904					0.298191
unclassified.158752									0.444497																										0.22719					0.361952									0.107547
Acidovorax									0.6889																				0.113791						0.452779		0.289169			0.555027									0.160017
Brachymonas																																	0.123311											0.130836
Comamonas		0.155745		0.113433																														0.733929
unclassified.83494				0.266223							0.112966																0.125091	0.115024					0.324177	0.209315
Variovorax				0.492255	0.484682	0.398998		0.610122		0.222743																-0.14136											0.154628
unclassified.119059									0.459144			0.109239																							0.304921		0.153085			0.224978
Undibacterium				0.214543	0.177389	0.246006		0.244681																		-0.107013																							0.141353
Eikenella																							0.144728				0.119021						0.175414
Kingella			0.119116					0.111818			0.166893															-0.134811					-0.112558		0.17536				0.143299
Neisseria	-0.340107																-0.414394			-0.125444							-0.119569				-0.460672					0.136697								0.151461					-0.265839
Simonsiella
unclassified.421605	-0.130628										0.12867															-0.130891					-0.153007													0.179796
unclassified.119066	-0.116059					0.131402					0.19395	0.188255															0.129649	0.199809	0.118032		-0.120328		0.165951											0.127966
Desulfobulbus																											0.267875	0.17259	0.335166									0.299993	0.10872
Campylobacter	0.118858	0.113696					-0.105552									0.142224	0.168351		0.237659	0.110705						-0.348816	0.424726	0.226672	0.164462		0.117358					-0.12979		0.301622			-0.235631					-0.241775			-0.184712
Wolinella																																						0.248753
Alishewanella									0.651154													0.325334					0.1074						0.106165		0.486472		0.212507			0.523807
Cardiobacterium			0.163361			0.203012				0.29254	0.258294								0.109087			0.130586									-0.10677		0.342072				0.229964
unclassified.57695											0.149032								0.135197
Escherichia_Shigella																																																	0.139668
Aggregatibacter	-0.245056		0.115846														-0.231661									-0.174686		0.130914			-0.321082							0.131075						0.211076
Haemophilus	-0.340317																-0.361971									-0.261796	-0.153456				-0.50394	-0.142038					0.137957												-0.130243
unclassified.1524964	-0.125226																-0.132									-0.128487					-0.263972	-0.136023
Acinetobacter		0.236463		0.123824	0.184891	0.181409		0.29675																		-0.135905								0.387108			0.329077
Enhydrobacter									0.724851																										0.463949		0.206554			0.540036									0.14049
Moraxella
unclassified.54393
Pseudomonas		0.140421		0.272537	0.382942	0.349811		0.621271		0.149932													0.121116			-0.175423											0.396538
unclassified.118884
Nevskia					0.193782	0.173251																															0.153706							0.109554
Lysobacter									0.20384													0.225502																		0.201339
Stenotrophomonas				0.567092	0.413282	0.47577		0.335215																		-0.114406								0.161326
unclassified.32045
Treponema							-0.158173												0.276628	0.266626			0.213876	0.253929			0.494193	0.354568	0.372586									0.655369	0.215895							-0.110715
SR_genus_incertae_sedis							-0.202182																			0.337259	0.160497					0.163357	0.196742								0.1556								-0.175544
Mycoplasma																				0.132816							0.244216	0.220786	0.325723									0.350281
TM_genus_incertae_sedis	0.167311						-0.253586										0.164564		0.145246								0.18397	0.139531			0.234378	0.219922	0.119395
unclassified.2323	-0.142857						-0.163335												0.284976	0.147031				0.300732	0.164562		0.407292	0.237131	0.330893									0.475001	0.249523
Soonwooa																																				0.285112
unclassified.268966
unclassified.438853
[truncated: 105 more columns]
