# Supplementary material for: Citizen science charts two major “stomatotypes” in the oral microbiome of adolescents and reveals links with habits and drinking water composition
Source: Microbiome. 2018 Dec 6;6:218. doi: 10.1186/s40168-018-0592-3 (PMC6284318; doi:10.1186/s40168-018-0592-3)
Supplement: Supplementary file 5 — Table S3. Kruskal-Wallis significant differences: Table of Bonferroni-adjusted p values from Kruskal-Wallis rank sum tests between relative abundances of genera, questionnaire responses and other continuous metadata variables with all categorical questionnaire responses and metadata variables. Values shown are the adjusted p values that are less than 0.05, indicating that at least one group in the categorical variable has a significantly different mean value than other groups for the continuous variable. Only contains rows and columns that have at least one such significant p value. In the case of significant p values, groups and their directionality were then determined by ANOVA. (XLS 38 kb) [file 40168_2018_592_MOESM5_ESM.xls]

## Sheet: Supp_table_3
	Q2	Q8	Q15	Q15.1	Q18	Q19	Q19.1	Q19.3	Q19.5	Q19.6	Q19.8	Q19.9	Q20.1	Q21	Q27	Q30	Q37	Q43	Q46	Q48	Q50	Q51	Q52	Q53	Q1.1	Q14.1	Q14.2	Q22.1	Q23.1	Q24.1	Q25.1	Q26.1	Q39.1	Q40.1	Q28.11	Q28.13	Q28.15	Q28.17	Q28.19	Q28.21	Q28.23	Q28.25	Q28.27	Q28.29	Q28.31	Stomatotype	Stomatotype_CORE	Diversity_group_Div.Shannon	Diversity_group_Div.Simpson
Actinomyces	0.0130661																								5.32799e-05	2.06014e-05	0.000121104																			2.00971e-39	8.87025e-40	8.62157e-09	2.82043e-07
Mobiluncus																																														2.74061e-05	0.000455642	0.00269456
Corynebacterium																0.000701354																																1.67302e-13
Brachybacterium																										1.66369e-15	1.3679e-11
Microbacterium
Arthrobacter																										4.21109e-15	8.56592e-10
Rothia																																																0.0399219
Rhodococcus																										9.0809e-47	7.05567e-38
Nocardioides																										2.91341e-05
Propionibacterium
unclassified.185283																																																1.49855e-27	3.62915e-10
unclassified.38987																																																2.44243e-11
Alloscardovia																									4.21059e-05		0.00941539																			0.000218394	0.00158616
Bifidobacterium																2.46216e-18		7.41648e-08																												0.00300138
Parascardovia																0.00322508									0.000818834
Scardovia
Atopobium																										1.29815e-05																				1.68872e-114	9.17512e-114
Cryptobacterium
Olsenella																8.47351e-10		9.08062e-06								0.000815712	0.00149239																			0.00238749		1.05506e-29	7.88716e-05
Slackia																										0.00197667																				1.94801e-09	2.01484e-06	2.87047e-08
unclassified.84113																										1.32558e-06	5.66402e-08
Bacteroides																										0.0108718																		0.0312278
Phocaeicola																								0.0319097	1.6804e-14																							0.00136028
Odoribacter		0.00390988
Porphyromonas																																														0.00861044	0.000339753	2.15687e-12	4.66883e-13
Tannerella																																														1.79617e-07	6.0121e-05	3.14967e-70	1.15164e-30
unclassified.361210																																																3.72012e-32	1.04732e-08
Hallella																									4.24862e-15	0.00390528																						0.0145738
Prevotella																											0.0204956																			9.5176e-15	1.45756e-13
unclassified.224765																										0.000808061	0.000258948																					1.98317e-14	3.31845e-25
Capnocytophaga																3.7411e-06		0.00102208									0.00305781																			1.5952e-05	1.21864e-05	1.15698e-48	6.43195e-39
Flavobacterium																											0.000113457
unclassified.61432																																														3.53689e-18	1.35624e-18	1.40425e-18	3.8697e-10
unclassified.569836																										6.56764e-14	9.64033e-13
unclassified.171558																								4.99492e-07																								3.98993e-39	2.55057e-13
unclassified.1324991																									6.29196e-22
Deinococcus
Gemella														0.0421147												0.000891326	0.00141453																			5.4334e-12	8.93601e-13	0.00336678
Staphylococcus
Abiotrophia																									6.2564e-05																						0.000246891	2.58008e-13	0.000587457
Granulicatella																									0.00342071	0.00753874	0.014727																			1.47922e-07	4.78454e-08
Lactobacillus																0.000142808
Lactococcus
Streptococcus																										0.00011921	3.93636e-05																			4.36781e-05	1.91868e-07	1.51445e-37	2.74674e-89
unclassified.42112																											0.0310718
unclassified.186830																									9.41825e-05	0.000449744	3.922e-05
Parvimonas																									2.89363e-05
Anaerovorax																														0.0372975																		5.69715e-15	2.54619e-07
Mogibacterium			0.0146914																							0.00121491	0.00130506																			1.01773e-51	5.49642e-50	0.000672392
Eubacterium																										9.68272e-06	0.0195688																			1.52477e-46	7.94124e-44	1.00919e-28	1.85904e-16
Pseudoramibacter																																																0.0356063
Butyrivibrio																										1.49505e-08	7.16634e-07																			6.7194e-41	2.16375e-36	3.04316e-07
Catonella																											4.71375e-05																			2.63275e-09	2.18748e-06	2.23367e-45	3.57056e-21
Howardella																									7.96845e-05
Johnsonella		0.0261087																																														3.62871e-15	0.00127901
Oribacterium	0.0076149																									3.18256e-07	5.76273e-05																			3.72485e-46	3.64968e-43	2.80238e-10	4.78181e-09
Shuttleworthia																																																5.58938e-07
unclassified.186928																										5.09931e-06																				2.84651e-57	1.01052e-48	1.04072e-37	1.64484e-28
Peptococcus																																																6.95475e-52	2.06126e-28
Filifactor		0.00768291																							8.75337e-06	3.67708e-07																						6.82664e-17	0.0117722
Peptostreptococcaceae_incertae_sedis																																																1.23917e-67	3.49716e-34
Peptostreptococcus																										0.000285664	0.000567453																			0.0218114	0.0212916	0.000582198	1.06264e-07
unclassified.189325																																																4.81695e-05	0.0014554
Bulleidia																								0.0150969	1.18072e-05
Erysipelotrichaceae_incertae_sedis												0.00190509
Solobacterium																										7.09408e-07	2.16664e-06																			1.16891e-57	4.87825e-54	1.04573e-14	1.41973e-11
unclassified.433334																									2.15134e-12																							0.0479545
Anaeroglobus																									8.34527e-14																							7.2864e-05
Dialister																0.0020785									0.00021598		5.99137e-07																					2.26572e-15
Megasphaera																										1.03111e-13	2.9984e-11																			1.75434e-72	1.6987e-68
Schwartzia																9.22614e-05										3.37273e-05	2.61889e-05																			0.00933861		5.9434e-19	0.0144665
Selenomonas																1.3371e-08		0.000258607								0.000352604	0.000778223																			0.000128565		7.06712e-42	1.521e-08
unclassified.42214																										1.73904e-15	3.43859e-12																			9.92361e-69	8.77032e-60	2.38362e-17	0.00595381
Veillonella																																														1.01687e-10	2.34043e-09		0.00191257
unclassified.1394757																									5.13765e-06	2.5291e-12	5.92623e-13																					2.44671e-09	4.65044e-11
Fusobacterium																																																4.39103e-78	2.55212e-75
unclassified.537324																									0.0140327																								0.0243881
Leptotrichia																										3.396e-05	0.000788375																			4.73184e-56	3.62616e-51	1.37503e-41	1.01822e-26
Sneathia																										1.42597e-09	3.28153e-05
Streptobacillus																																																3.27653e-06	0.000952641
Brevundimonas																											0.0224607
Phenylobacterium																										9.32625e-29	2.01915e-19
Bradyrhizobium																										3.58608e-44	1.95709e-39
Devosia
Microvirga
Mesorhizobium		7.00206e-09																								1.12451e-30	1.23594e-32
Rhizobium		5.67255e-05																								6.03509e-112	1.74466e-109
unclassified.119042																										1.36028e-18	3.0643e-16
Labrenzia
Paracoccus
Rubellimicrobium
unclassified.58840																											1.32888e-20
unclassified.41296												0.00730431
Sphingomonas																										0.00171022
Advenella																										1.6802e-09	7.57431e-06
Burkholderia																									0.00361405	1.41974e-92	9.30633e-94
Cupriavidus																										1.09108e-11	3.61865e-13
Pandoraea																										1.33908e-153	1.64752e-154
Ralstonia		0.0251744																							0.000315374	8.95716e-141	1.23186e-121
unclassified.158752																										3.096e-05	0.000122457
Acidovorax
Brachymonas																										2.09665e-13	1.81932e-13
Comamonas
unclassified.83494																0.0129853																																1.72276e-12	0.000147533
Variovorax																										5.56156e-132	3.73606e-132								0.0345564
Undibacterium																										2.23875e-93	6.6652e-95
Eikenella																										4.56923e-23	8.06998e-21
Kingella																											0.0145889
Neisseria																																														6.56529e-15	1.92807e-14
unclassified.421605																1.173e-07
unclassified.119066																																																0.0471803
Desulfobulbus																									4.10601e-20
Campylobacter																									0.000204614	1.34324e-07	0.000370555																			5.61659e-20	5.54645e-16	4.47135e-34	1.28924e-10
Wolinella		9.86204e-06																																														0.00170391
Alishewanella																										1.35734e-07	1.69332e-06					0.0303311
Cardiobacterium																0.00238859																																2.44867e-14
unclassified.57695
Aggregatibacter																										0.00037981	9.61984e-05																			6.80869e-26	9.79531e-27	4.24774e-12
Haemophilus																																														8.44976e-24	5.56107e-21
unclassified.1524964																										2.92922e-10	3.58888e-10																			1.60132e-09	1.66822e-12
Acinetobacter																										3.72235e-62	1.63229e-62
Enhydrobacter																										2.37002e-09
Moraxella																																																6.4252e-18	4.01688e-09
Pseudomonas																										6.23438e-85	1.97967e-81
Stenotrophomonas																										4.91837e-48	5.17551e-45
unclassified.32045																																														0.000489921	0.000116669
Treponema																								0.015497																						0.0184708		1.30754e-62	2.00211e-20
SR_genus_incertae_sedis																																															0.000263099	1.72341e-70	1.12837e-51
Mycoplasma																									0.000185388																					1.62636e-05	0.000516717	3.76596e-15
TM_genus_incertae_sedis																																														1.96992e-23	3.25579e-19	5.71213e-27	1.36083e-13
unclassified.2323																									0.00994784																							1.96878e-47	3.43639e-16
Soonwooa										0.00263938
Q3	7.11805e-31
Q19.2			2.47492e-07	0.00571112		1.74737e-113	9.79917e-246	8.07129e-07						4.28542e-07												2.19309e-06	8.47623e-07
Q19.4						8.16944e-28	0.00100593	1.0468e-280		0.00698945		4.07533e-10														0.000219485
Q19.7									2.83576e-238	3.63354e-265
Q19.10						1.19825e-37					5.21216e-251	2.36576e-233
Q28																																			1.68854e-279	2.22859e-24	0.0159979	2.39808e-07						0.00793045
Q28.1																									0.00351081										5.87564e-22	2.60917e-278	4.04655e-10	5.67015e-07				0.000480862		1.04069e-15	0.00215608
Q28.2		2.66379e-15																																	0.00608988	9.95732e-10	4.22459e-281	2.40692e-20				0.049853
Q28.3		0.0166754																																0.000726956	4.80498e-07	3.06557e-07	7.51376e-21	1.22119e-281
Q28.4	1.0762e-05																									0.000641552	0.000494438			0.00117924	0.00379443								1.49193e-195	1.12006e-14	1.33875e-12	2.9261e-20	0.000389148		0.000431528
Q28.5																																							1.54197e-16	3.31592e-260	2.11455e-45	3.37046e-06
Q28.6																																							7.27188e-20	6.28501e-47	1.58741e-271	6.18447e-07
Q28.7	4.23598e-05	0.000293031											9.7028e-10						0.0359847					2.45194e-08		0.0363303									0.0201531	0.000481301			2.88667e-11	0.00674271	4.98438e-05	1.52217e-278	3.11843e-15	3.52041e-10	3.63135e-09
Q28.8																																										3.52491e-15	1.15042e-242
Q28.9													1.16799e-26											7.04716e-24	2.73229e-13	2.71883e-06	2.34604e-05								0.00941543	4.85623e-16						3.69794e-10		4.15767e-280	4.2061e-89
Q28.10													5.84271e-26	0.00541488										2.09623e-15		0.000197503	0.00156493									0.00176405				0.0429541		1.45396e-09		3.7262e-89	3.89682e-279
Q29																		1.22588e-07							7.42229e-05
Q29.1																		0.00466378							8.52822e-28																			0.0133802
Q29.2																									4.43337e-13
Q29.3																									5.76204e-19
Q00.PH																										0.00394449	0.00701356
Socioeconomic															5.46531e-06											3.03699e-114	6.58217e-103
Q3.1																									0.0137603
Q22.2	0.000241922																									0.00238766	0.000241197	2.05662e-49	0.00575085																		0.00824336
Q23.2																										1.12881e-06	4.85016e-05	0.00114208	1.2354e-95
Q24.2																									0.00191661	4.4304e-05	5.58805e-06			1.49744e-80	1.50179e-07	8.06118e-07							2.92193e-07			7.98811e-08	0.000224035
Q25.2	4.38017e-10		6.79736e-05	0.000567047									0.00181957							0.0469631	5.85866e-13			0.0103305	0.0199175					1.5819e-06	7.76836e-129	0.000122908							0.048401			0.00527584			0.000453001
Q26.2																														1.30228e-05	5.19509e-06	2.71111e-90							0.000355977			1.01205e-05
Q39.2	2.29706e-15															4.33312e-10	0.00555976	1.04249e-05				1.29518e-07	1.24945e-06			5.96457e-09	3.82873e-09						1.00431e-25
Q40.2																									0.00024561									1.64153e-267				0.000134125
Q28.12																										0.0082317	0.0226496								1.18754e-282	1.2339e-23	0.0253368	1.94159e-06						0.0148812
Q28.14		5.70962e-06																							1.6674e-05										4.80647e-23	4.34806e-281	9.78088e-11	8.21563e-08				0.002929		1.91002e-16	0.00249089
Q28.16		1.9646e-15																																	0.00232043	2.40124e-10	5.18884e-283	5.71871e-21
Q28.18		0.0231952																																0.000501385	3.03547e-07	9.14065e-08	3.95362e-21	2.07396e-283
Q28.20	1.69713e-06	0.00982278																								0.0123327	0.00419345			0.00181752	0.0279859								2.48338e-216	2.54492e-14	3.21837e-12	1.82371e-19	0.00438591		0.007212
Q28.22																																							5.34268e-17	1.85312e-270	3.72483e-45	8.11741e-05
Q28.24																																							1.1493e-19	5.75222e-48	2.23371e-277	7.26176e-07
Q28.26	1.50835e-05	7.29867e-05											1.40037e-09	0.00153215					0.0399232	0.0121594				4.46821e-09		0.0207551	0.0307451								0.0123856	0.00022422	0.0295407		1.04188e-11	0.00110614	1.4159e-05	4.864e-281	2.75767e-16	1.50053e-10	3.71907e-09
Q28.28																										0.0328632	0.0434896															1.73849e-14	2.3399e-257
Q28.30													3.18223e-25											2.22848e-23	1.41482e-12	2.13246e-06	1.52561e-05								0.00212362	2.12781e-16						6.26474e-11		2.39218e-282	1.53852e-87
Q28.32													4.31283e-25	0.00841582										3.93343e-15		0.000135693	0.00080742									0.000848297				0.00979686		1.43613e-08		1.16746e-87	1.73678e-282
Div.Observed																								0.000929571	0.0210402	5.1572e-24	2.96204e-22																	0.0250889				6.34994e-31	2.79419e-05
Div.Chao1																								0.00120478	0.0223564	2.18091e-23	6.81976e-22																	0.0277944				4.60356e-29	0.000539654
Div.ACE																								0.00339661	0.0435615	1.33363e-22	4.60244e-21																	0.0248913				8.17869e-28	0.000959175
Div.Shannon																																																1.16735e-239	2.21832e-190
Div.Simpson																																														0.000172033	7.19358e-08	7.40203e-194	1.16735e-239
Div.InvSimpson																																																5.70823e-60	7.01898e-79
Div.Fisher																										1.05388e-20	2.90646e-19																					5.28538e-33	0.00016639
Faiths.PD																										1.09003e-34	3.75735e-32																					4.77477e-20
Species_Richness																								0.00362048		7.77782e-31	1.39709e-28																					1.49846e-24
Num_OTUs																								0.000929571	0.0210402	5.1572e-24	2.96204e-22																	0.0250889				6.34994e-31	2.79419e-05
Population				0.0146218											4.28446e-15											3.51176e-138	1.59596e-108
Age																								0.00136992	1.44224e-12											0.0045472								3.1175e-08
Weighted_Unifrac																																														4.24854e-16	2.47352e-16	2.55519e-30	2.55627e-44
Unweighted_Unifrac																									0.00183286	0.0222609	0.0281887																					4.4738e-10	3.90416e-07
Conductivity																										9.9814e-149	4.21831e-120
water_pH			0.0259199	0.00693068	0.000353114										0.00503059											4.07368e-192	7.09302e-179																				0.0292867
Dry.residue.at.180.C		4.95602e-10	0.000679684	0.000164209																						1.86335e-224	1.48353e-211
Dry.residue.at.110.C															0.00577523											6.91134e-183	9.86434e-172
Cl																										8.65348e-198	5.3468e-135
F			0.00558413	0.0014062											5.65382e-16											2.53038e-206	2.05975e-197
HCO3																										1.26803e-249	1.32641e-248
NO3			0.0470258																							1.36427e-181	1.2889e-177
SO4			0.0133307	0.00437048																						6.89934e-160	2.08425e-150
Na															0.0281983											1.70795e-230	1.11546e-216
K		0.0310428	1.608e-16	2.12628e-17											5.16093e-07											3.61595e-227	2.63694e-192
Li		0.00141617	0.000379217	0.000111127											3.39384e-20		0.0486986									4.4636e-202	7.69478e-206
Ca																										3.64001e-117	2.44933e-110
Mg																										1.52316e-233	1.43168e-222
Sr		2.78948e-05													9.35827e-14											3.05965e-192	1.94384e-161
Hardness																										2.02924e-151	4.45653e-118
Alcalinity																										1.26803e-249	1.32641e-248
[truncated: 9 more columns]
