# Supplementary material for: Citizen science charts two major “stomatotypes” in the oral microbiome of adolescents and reveals links with habits and drinking water composition
Source: Microbiome. 2018 Dec 6;6:218. doi: 10.1186/s40168-018-0592-3 (PMC6284318; doi:10.1186/s40168-018-0592-3)
Supplement: Supplementary file 6 — Table S4. Chi-squared tests: Table of Bonferonni-adjusted p values from chi-squared between categorical questionnaire responses, other continuous metadata variables, and the presence/absence of the genera detected in this study. Values shown are the adjusted p values that are less than 0.05, indicating that there is an association between at least one group of each variable. This table only contains rows and columns that have at least one such significant p value. In the case of significant p values, specific associations were determined by producing association plots as described in the “Materials and methods” section. (XLS 125 kb) [file 40168_2018_592_MOESM6_ESM.xls]

## Sheet: Supp_table_4
	Q2	Q8	Q15	Q15.1	Q18	Q19	Q19.1	Q19.3	Q19.5	Q19.6	Q19.8	Q19.9	Q20.1	Q21	Q27	Q30	Q31	Q32	Q33	Q34	Q35	Q36	Q37	Q41	Q43	Q45	Q46	Q48	Q49	Q50	Q51	Q52	Q53	Q1.1	Q14.1	Q14.2	Q22.1	Q23.1	Q24.1	Q25.1	Q26.1	Q40.1	Q28.11	Q28.13	Q28.15	Q28.17	Q28.19	Q28.21	Q28.23
Q2																0.010759								0.000221663					2.80038e-09																		1.29757e-06
Q8			0.0113591	0.000663807																																8.33959e-14							0.0469929	2.60446e-05	2.01635e-14		0.0317196
Q15		0.0113591		1.81764e-278		0.000627994	1.87517e-05								0.000293503																				6.55591e-37	1.29884e-28
Q15.1		0.000663807	1.81764e-278			0.0180231	0.0008404								9.09644e-06																				3.58167e-38	9.34669e-29
Q18																																			0.00161056	0.00150824
Q19			0.000627994	0.0180231			4.02323e-132	8.57587e-29	6.37591e-18	9.87952e-09	1.39333e-38	5.89509e-14		6.58626e-06																						0.0242078
Q19.1			1.87517e-05	0.0008404		4.02323e-132		0.00684744						2.68504e-07																					0.000156882	9.65782e-05
Q19.3						8.57587e-29	0.00684744			0.0121651		1.92416e-09																							0.000537594
Q19.5						6.37591e-18				3.12969e-221		1.02749e-06
Q19.6						9.87952e-09		0.0121651	3.12969e-221		0.00620886	5.62905e-183
Q19.8						1.39333e-38				0.00620886		2.97678e-218
Q19.9						5.89509e-14		1.92416e-09	1.02749e-06	5.62905e-183	2.97678e-218																								1.06019e-36
Q20.1														7.39141e-10			0.0107409																1.75363e-16
Q21						6.58626e-06	2.68504e-07						7.39141e-10
Q27			0.000293503	9.09644e-06																																6.65707e-79
Q30	0.010759																								1.16529e-78			0.0483038
Q31													0.0107409																				0.0166548
Q32																			5.06272e-05	6.18297e-06	1.52768e-07
Q33																		5.06272e-05				4.14439e-05
Q34																		6.18297e-06
Q35																		1.52768e-07
Q36																			4.14439e-05
Q37																																				0.000200419
Q41	0.000221663																										5.25887e-05			1.76669e-05
Q43																1.16529e-78
Q45																											9.97628e-26									0.0125781		0.0172068
Q46																								5.25887e-05		9.97628e-26
Q48																0.0483038														8.77944e-11
Q49	2.80038e-09
Q50																								1.76669e-05				8.77944e-11						0.0123452						6.53825e-08
Q51																																1.08605e-17
Q52																															1.08605e-17
Q53													1.75363e-16				0.0166548																	0.000209551
Q1.1																														0.0123452			0.000209551				4.3182e-15					0.0072814		0.0177207
Q14.1			6.55591e-37	3.58167e-38	0.00161056		0.000156882	0.000537594				1.06019e-36																								0							0.00570175				0.0252291
Q14.2		8.33959e-14	1.29884e-28	9.34669e-29	0.00150824	0.0242078	9.65782e-05								6.65707e-79								0.000200419			0.0125781									0								0.015509				0.00709792
Q22.1																																		4.3182e-15				1.57095e-08
Q23.1																										0.0172068											1.57095e-08
Q24.1																																								3.66181e-09	3.46759e-10						3.00593e-05
Q25.1																														6.53825e-08									3.66181e-09		0.00161475						0.000930701
Q26.1																																							3.46759e-10	0.00161475							0.0244806
Q40.1																																		0.0072814												9.94878e-05
Q28.11		0.0469929																																	0.00570175	0.015509								3.33936e-25	0.00955374	4.21007e-07
Q28.13		2.60446e-05																																0.0177207									3.33936e-25		1.15043e-09	1.99464e-07
Q28.15		2.01635e-14																																									0.00955374	1.15043e-09		6.08699e-20
Q28.17																																										9.94878e-05	4.21007e-07	1.99464e-07	6.08699e-20
Q28.19	1.29757e-06	0.0317196																																	0.0252291	0.00709792			3.00593e-05	0.000930701	0.0244806							2.12911e-19	3.65423e-19
Q28.21																																															2.12911e-19		7.82293e-48
Q28.23																																															3.65423e-19	7.82293e-48
Q28.25	5.68195e-06	0.000114029											5.85254e-10	0.0284748													0.0213133	0.0470482					7.59281e-08		0.0403642	0.0465739							0.0252388	0.000361378	0.0184551		1.12323e-11	0.00228192	3.20398e-05
Q28.27																																							0.0338608								0.0103973
Q28.29													7.29347e-26																				2.04341e-23	8.009e-10	3.20512e-06	3.14172e-05							0.00294447	3.65777e-16
Q28.31													1.8596e-24	0.00172402																			8.4518e-16		8.2432e-05	0.000318779							0.0443672	0.000785261				0.0195923
Stomatotype																																			9.92454e-11	2.77117e-08
Stomatotype_CORE																																			4.43729e-09	1.11225e-07
Diversity_group_Div.Shannon
Diversity_group_Div.Simpson
Diversity_group_Weighted_Unifrac
Diversity_group_Unweighted_Unifrac																																		0.00277517	0.0333326
Diversity_group_Faiths.PD																																			4.48304e-30	3.80136e-28
Diversity_group_Species_Richness																																			7.60703e-28	2.86568e-26
BMI_group																																		0.00845764														0.0388302
BMI_official
Mineralization		6.71993e-08	8.28167e-07	3.45224e-06	1.86606e-06										2.7683e-39																	0.0451565			0	0
Composition		6.94679e-12	7.12331e-58	1.33673e-61	1.73985e-05		0.000496503			1.63435e-07					1.86548e-61																				0	0											0.0141918
Hardness_category		1.56775e-15	0.00667566	0.00420476											8.37624e-36																				0	0
Actinomyces		0.0126276
Mobiluncus																																			5.91887e-06	0.00102906
unclassified.45035
Brevibacterium
Corynebacterium
unclassified.42818
Brachybacterium																																			1.58639e-15	1.63852e-11
Blastococcus
Microbacterium
unclassified.90316
Arthrobacter																																			6.05235e-15	1.6651e-09
Kocuria												0.0122971
Micrococcus
Rhodococcus																																			5.93308e-44	9.91241e-37
Nocardioides																																			2.15017e-05	2.01741e-05
Propionibacterium
unclassified.185283
unclassified.38987
Alloscardovia																																		0.000600495	0.0313239	0.0115375
Bifidobacterium																7.04266e-15									3.33477e-06										0.00577911	0.00133732
Gardnerella										3.15999e-36		0.000150013
Parascardovia																0.00500151																		0.0032594	0.000690904	0.0297338
Scardovia
unclassified.686665
Atopobium
Cryptobacterium
Olsenella																0.0252442
Slackia																																		0.0198783	0.00207279	0.0137157
unclassified.84113																																			1.9239e-06	8.51452e-08
unclassified.1363568
unclassified.52018												4.39906e-47
Bacteroides																																			0.0198708
Phocaeicola																																	0.0131189	1.657e-12
Odoribacter		0.00111757								2.67551e-10																								0.00239804	2.06092e-05	8.56465e-07
Paludibacter
Porphyromonas
Tannerella
unclassified.361210
Hallella		0.0252404																																2.10572e-11	0.0026487	0.0317153
unclassified.224765		0.000581659
Capnocytophaga
Cloacibacterium
Flavobacterium																																			0.000348557	7.77883e-05
unclassified.61432
Chitinophaga
Sediminibacterium		3.71714e-06
unclassified.569836																																			8.4149e-14	1.09397e-12
Dyadobacter
unclassified.1159429
unclassified.171558																																	0.0208256
unclassified.1324991																																		6.83983e-20
unclassified.167963												3.93722e-59
Deinococcus
Bacillus										2.20079e-09
Gemella
Brochothrix
Listeria
unclassified.1526608
Staphylococcus
Abiotrophia
Facklamia												9.55082e-06
Carnobacterium
Dolosigranulum										0.000204931
Granulicatella
Lactobacillus																0.0132734																		0.00476582	0.0202312	0.0107043
Lactococcus
unclassified.42112																																				0.0370821
unclassified.186830																																		0.000659078	9.5551e-05	4.99946e-06
unclassified.112452
Clostridium_sensu_stricto												0.000177899
Parvimonas																																		4.58982e-05
Anaerovorax
Mogibacterium			0.0203067	0.0140276																															0.00178091	0.000437635
Eubacterium
Pseudoramibacter		0.0404323																																1.7415e-18
Butyrivibrio																																			0.000994806	0.0130535
Catonella
Howardella																																		0.000259128
Johnsonella
Moryella
Oribacterium
Shuttleworthia
unclassified.186928
Peptococcus
Filifactor																																	0.0126775		1.11885e-05	0.000218227
Peptostreptococcaceae_incertae_sedis
Peptostreptococcus																																			0.000285449	0.000322646
unclassified.189325
Bulleidia																																	0.00548961	3.54306e-05	4.30132e-05	4.12163e-06
Erysipelotrichaceae_incertae_sedis												0.00123577																						0.0371598
Solobacterium
unclassified.433334																																		2.23725e-11
Anaeroglobus																																		7.51174e-12	2.68015e-05	0.00120163
Centipeda
Dialister																																				0.00953777
Megasphaera
Schwartzia																0.00251167																			0.000111089	4.88873e-05
Selenomonas
unclassified.42214
unclassified.1394757																																		0.00859061	6.81249e-05	9.76393e-06
Fusobacterium
unclassified.537324																																		0.0310473
Leptotrichia
Sneathia										0.00768774																									1.4867e-09	4.4149e-05
Streptobacillus
unclassified.1164263																				0.00243507
OD_genus_incertae_sedis										3.67894e-05		4.59829e-15
Brevundimonas																																				0.0178426
Phenylobacterium																																			6.58318e-26	8.60997e-17
unclassified.81440
Aurantimonas
Chelatococcus										1.67695e-20		5.08412e-12
Bosea
Bradyrhizobium																																			6.13161e-41	1.84171e-36
unclassified.81426																																			3.42e-08
Brucella										4.48571e-39
Devosia
Methylobacterium
Microvirga
Mesorhizobium		1.49127e-07																																	1.09127e-29	1.39809e-31
Phyllobacterium
unclassified.102274																																			2.1422e-10	3.07769e-12
Rhizobium															0.0362667																			0.0356639	8.75077e-94	1.67164e-91
unclassified.119042																																			1.73086e-18	1.68232e-16
Labrenzia																																			0.0284105
Paracoccus
Rhodobacter
Rubellimicrobium																																			1.09055e-07	0.00023092
unclassified.58840																																			7.97556e-22	2.76867e-21
Roseomonas
Rubritepida
Azospirillum
Rhodocista
unclassified.41296												0.00585702
Sphingomonas																																			0.00404575	0.00351582
unclassified.41298
unclassified.451299												0.000224343
Advenella																																			1.91483e-09	8.59823e-06
Burkholderia																																		0.00162528	7.50048e-92	4.61566e-94
Cupriavidus		0.0374384																																	1.36677e-11	4.43654e-13
Pandoraea																																			9.50067e-155	6.64755e-157
Ralstonia															4.72647e-06																			3.49215e-05	6.3458e-138	9.84051e-123
Tepidimonas
unclassified.158752																																			3.34231e-05	0.000123669
Acidovorax																																			7.36202e-06	4.82201e-07
Brachymonas																																			5.76669e-13	4.25865e-13
Comamonas										0.024307
Curvibacter
Pelomonas												3.5274e-59
Ramlibacter
unclassified.83494
Variovorax																																			1.30851e-123	1.52609e-125
Herbaspirillum																																			1.04525e-06
unclassified.119059
Undibacterium																																			1.77248e-89	1.89221e-91
Eikenella																																			2.32653e-21	2.11672e-19
Kingella
Simonsiella
unclassified.421605
Propionivibrio
unclassified.75788
unclassified.119066
Desulfobulbus																																		1.05842e-17	0.00025083	0.0230346
unclassified.231685												3.93009e-06																							1.898e-11
unclassified.83463
Campylobacter
Helicobacter
Wolinella		1.7065e-06											0.0450933																						7.40923e-06
Aeromonas
Alishewanella																																			9.7746e-08	1.41737e-06
Cardiobacterium
unclassified.57695																																			0.000148229	0.000100148
Rheinheimera												6.08341e-22
Enterobacter															0.0131929
Escherichia_Shigella
unclassified.191675
Aggregatibacter
unclassified.1524964
Acinetobacter																																			1.38204e-45	1.57351e-46
Enhydrobacter																																			2.20111e-09	3.51491e-07
Moraxella																																			0.000696706	0.0134692											0.0186042
unclassified.54393
Pseudomonas																																			2.32669e-66	3.2162e-65
unclassified.190017
unclassified.118884
Nevskia
Lysobacter
Stenotrophomonas																																			1.77071e-47	2.16337e-44
unclassified.32045																																				0.0248079
Treponema
SR_genus_incertae_sedis
Jonquetella
Pyramidobacter												0.0439047																						4.49367e-18	6.56508e-27
Mycoplasma
TM_genus_incertae_sedis
unclassified.2323
Gp												5.98357e-06																							0.0291323
Janibacter		0.00169032
Soonwooa										0.00223262
Sphaerobacter		4.61439e-16
Geobacillus												7.77664e-238
Exiguobacterium												3.58489e-61
unclassified.268966										5.46432e-06
Leuconostoc										3.84723e-44
Lactovum												3.89867e-19
Syntrophococcus												9.89129e-08
Saccharofermentans
Negativicoccus												3.02967e-09																							5.47062e-47
Skermanella
Novosphingobium
unclassified.83496
Limnohabitans
Bergeriella										8.81797e-58		1.96638e-10
Conchiformibius												1.4107e-39
Zoogloea												3.89867e-19
Bilophila																																			0.0178379
unclassified.271093												1.85965e-27
unclassified.438853
unclassified.38780
unclassified.399321
Acholeplasma
Ureaplasma															0.0284765																				3.25295e-06
unclassified.85329
unclassified.313602										8.85315e-81
unclassified.1196022		9.24087e-05										9.19394e-27
unclassified.1284678												3.89867e-19																							1.16854e-83
Geminicoccus		0.000396972
unclassified.41293
unclassified.517744
Sphingopyxis
Bordetella
Peredibacter
Vampirovibrio
Desulfomicrobium		2.8912e-05
unclassified.45456		2.73851e-06																																		0.0448284
Actinobacillus
Serpens
Photobacterium
Vibrio
Friedmanniella
Pedobacter
Parachlamydia
Jeotgalicoccus
unclassified.1689302																																		5.66464e-14
unclassified.90141										1.08479e-11
Acetobacter												7.77664e-238
Dongia
unclassified.451274												3.5274e-59
Desulfovibrio												1.52324e-15																							1.34566e-21
Arcobacter										5.04378e-35		2.51629e-107
Klebsiella
Alkanindiges
Psychrobacter
unclassified.191676
unclassified.39945
Mycobacterium												3.89867e-19
Collinsella
Armatimonadetes_gp
Parabacteroides
Alistipes
Sphingobacterium
Blautia																																			0.00448424	0.00020856
Coprococcus
Roseburia																																			2.47609e-07	5.2891e-09
unclassified.200630
Clostridium_IV
Faecalibacterium																																			1.38481e-09	2.19091e-11
Ruminococcus
unclassified.552397																																			0.00122497	6.1195e-05
Catenibacterium
Acidaminococcus
unclassified.1387506		1.08725e-19
Mitsuokella
Gemmiger
unclassified.190021		6.43359e-08
unclassified.40087
Succinivibrio																																				0.029988
Erwinia
Pasteurella
Actinobaculum
Nesterenkonia
Aeriscardovia
Conexibacter		7.05851e-06
unclassified.95305		3.10662e-06
Sphingobium		3.10662e-06
Oligella
Shinella
unclassified.694020		1.08725e-19
Pseudonocardia
Weissella
Marinomonas
Tetragenococcus																																			1.23755e-09	4.64183e-11
Albidiferax		3.10662e-06
Vogesella
Proteiniphilum																				0.032934
Pelospora																				1.07899e-06
Succiniclasticum																				1.07899e-06
unclassified.290432																				0.032934
[truncated: 206 more columns]
