# Supplementary material for: Citizen science charts two major “stomatotypes” in the oral microbiome of adolescents and reveals links with habits and drinking water composition
Source: Microbiome. 2018 Dec 6;6:218. doi: 10.1186/s40168-018-0592-3 (PMC6284318; doi:10.1186/s40168-018-0592-3)
Supplement: Supplementary file 7 — Table S5. Genus vs question correlations: Table of Pearson correlations between the relative abundances of genera and questionnaire responses with continuous values and other metadata variables, includes only those genera present in at least 20 samples. Values shown are Pearson correlation coefficients in those cases where Bonferroni-adjusted p values were less than 0.05. Only contains rows and columns that have at least one such significant p value. (XLS 31 kb) [file 40168_2018_592_MOESM7_ESM.xls]

## Sheet: Supp_table_5
	Actinomyces	Mobiluncus	Corynebacterium	Brachybacterium	Microbacterium	Arthrobacter	Rothia	Rhodococcus	Nocardioides	Propionibacterium	unclassified.185283	unclassified.38987	Alloscardovia	Atopobium	Cryptobacterium	Olsenella	Slackia	unclassified.84113	Bacteroides	Phocaeicola	Odoribacter	Porphyromonas	Tannerella	unclassified.361210	Hallella	Paraprevotella	Prevotella	unclassified.224765	Capnocytophaga	Flavobacterium	unclassified.61432	unclassified.569836	unclassified.171558	unclassified.1324991	Deinococcus	Gemella	Abiotrophia	Granulicatella	Streptococcus	unclassified.186830	unclassified.112452	Anaerovorax	Mogibacterium	Eubacterium	Pseudoramibacter	Butyrivibrio	Catonella	Howardella	Johnsonella
Q17
Q19.10																				0.345294														0.287987
Q28				0.10764
Q28.1																								0.114807	0.219886																								0.140548
Q28.2																										0.19431
Q28.7								0.143474																									0.108156
Q28.8																																									0.107019
Q28.9																									0.183								0.142448
Q29.1			0.109055
Q29.2
Q29.3
Q00.PH							-0.129457															0.198497																	-0.117474
Socioeconomic
Q22.2	0.157416													0.116923																						-0.10753
Q23.2																																				-0.113146
Q39.2											-0.126783											-0.133872														-0.166769		-0.135488
Q28.12
Q28.14													0.113849						0.111376						0.151332																								0.11702
Q28.22
Q28.26
Q28.30
Q28.32
Div.Observed		0.128982	0.139121		0.152695	0.18008		0.196803	0.157126			0.121734			0.12031	0.225398	0.142454	0.145604				-0.114825	0.256111	0.122937	0.150773					0.123395		0.169674	0.235306		0.112101			-0.10773				0.169169		0.12985			0.164138	0.161661	0.23169
Div.Chao1		0.126197	0.137576	0.108479	0.149331	0.177739		0.195515	0.153399		0.106683	0.113913			0.120875	0.213738	0.134295	0.164534				-0.117081	0.234128	0.118692	0.143247					0.120148		0.157394	0.219046		0.110701							0.156745		0.124014			0.162421	0.152106	0.208526
Div.ACE		0.125089	0.139367		0.151208	0.178862		0.191884	0.159639			0.110803			0.116759	0.2053	0.131344	0.157862				-0.117744	0.230973	0.116911	0.142528					0.130027		0.161513	0.217129		0.114033							0.154157		0.121268			0.16062	0.147072	0.203544
Div.Shannon	0.169997		0.166139				-0.173567				0.262172	0.115304				0.264841	0.12385					0.269	0.407699	0.240003				0.202258	0.317578		0.155743		0.288015				0.161743		-0.50395			0.205244		0.242741			0.284875	0.114387	0.257193
Div.Simpson	0.174348										0.162751					0.133236						0.329139	0.220822	0.118308			0.130373	0.215965	0.239705		0.151155		0.156625						-0.68823			0.121873		0.158268			0.157213		0.130872
Div.InvSimpson	0.160892						-0.114268				0.194369					0.17453						0.368772	0.317861	0.178314				0.266481	0.315317		0.163594		0.23752						-0.661587			0.171417		0.173044			0.216503		0.19535
Div.Fisher		0.127914	0.142295	0.161816	0.205291	0.239292		0.232799	0.196825	0.111269	0.115977	0.133366			0.135158	0.254	0.151138	0.150828				-0.16326	0.261709	0.14929	0.153634		-0.120754			0.162382		0.204928	0.255769		0.137784							0.204619		0.115321	0.113073		0.215456	0.180479	0.242785
Faiths.PD		0.122845	0.117424	0.140841	0.182531	0.199515		0.225788	0.168185			0.107708			0.112173	0.186593	0.135943	0.123711				-0.172421	0.206873	0.120923	0.115167					0.119813		0.175199	0.19014		0.119233							0.1477					0.149223	0.141109	0.198201
Species_Richness		0.140611	0.122346	0.138876	0.178612	0.19573		0.220636	0.142284			0.107464			0.131597	0.224969	0.158146	0.147275				-0.182287	0.238353	0.122224	0.145456					0.106275		0.148832	0.224348					-0.113959				0.162319		0.129857			0.173261	0.171821	0.223286
Num_OTUs		0.128982	0.139121		0.152695	0.18008		0.196803	0.157126			0.121734			0.12031	0.225398	0.142454	0.145604				-0.114825	0.256111	0.122937	0.150773					0.123395		0.169674	0.235306		0.112101			-0.10773				0.169169		0.12985			0.164138	0.161661	0.23169
Population	0.156275								0.124188												0.138857									0.1267												0.108419							0.121353
Age	-0.1135																					-0.111743	0.141907		0.284871								0.168445							0.110729				0.137597					0.13239
Weighted_Unifrac	0.107298						-0.226176							0.19657				-0.109943					0.207821		0.168168				0.109978				0.157425					-0.169288					0.161657	0.229195		0.122403			0.140181
Unweighted_Unifrac	-0.115903						0.106274				-0.115979																-0.127351												0.250448				-0.131214
Conductivity				-0.111689			0.109742	-0.140728										0.108416				0.120094
water_pH																		0.160984
Dry.residue.at.180.C				-0.115802			0.11116	-0.146904										0.11459				0.129625
Dry.residue.at.110.C				-0.117831			0.109506	-0.147298										0.115208				0.130415
Cl							0.126736	-0.118459
F								-0.129351														0.1923							0.131343
HCO3				-0.116342																		0.123321								0.124554								0.115608
NO3																																						0.107511
SO4				-0.113269				-0.162984	0.110327													0.222975								0.114398
Na								-0.150058														0.130107
K							0.229395											0.248671									-0.10782					-0.120077
Li							0.176863	-0.160175										0.210082				0.113613
Ca							0.132612											0.145198														-0.134095						0.107587
Mg																																						0.114504
Sr
Hardness																		0.125374																				0.116411
Alcalinity				-0.116341																		0.123321								0.124554								0.115608
[truncated: 78 more columns]
