# Supplementary material for: Citizen science charts two major “stomatotypes” in the oral microbiome of adolescents and reveals links with habits and drinking water composition
Source: Microbiome. 2018 Dec 6;6:218. doi: 10.1186/s40168-018-0592-3 (PMC6284318; doi:10.1186/s40168-018-0592-3)
Supplement: Supplementary file 8 — Table S6. Question vs question correlations: Table of Pearson correlations between all questionnaire responses with continuous values and other metadata variables among all samples. Values shown are Pearson correlation coefficients in those cases where Bonferroni-adjusted p values were less than 0.05. Only contains rows and columns that have at least one such significant p value. (XLS 25 kb) [file 40168_2018_592_MOESM8_ESM.xls]

## Sheet: Supp_table_6
	Q3	Q16	Q17	Q19.2	Q19.4	Q19.7	Q19.10	Q28	Q28.1	Q28.2	Q28.3	Q28.4	Q28.5	Q28.6	Q28.7	Q28.8	Q28.9	Q28.10	Q29	Q29.1	Q29.3	Q00.PH	Socioeconomic	Q3.1	Q22.2	Q23.2	Q24.2	Q25.2	Q26.2	Q39.2	Q40.2	Q28.12	Q28.14	Q28.16	Q28.18	Q28.20	Q28.22	Q28.24	Q28.26	Q28.28	Q28.30	Q28.32	Q16.1	Div.Observed	Div.Chao1	Div.ACE	Div.Shannon	Div.Simpson	Div.InvSimpson
Q3																								0.840835
Q16							0.260237																																				0.411556
Q17										-0.117026																								-0.145057
Q19.2					0.274337							0.109616
Q19.4				0.274337
Q19.7
Q19.10		0.260237
Q28									0.191904	0.140711	0.111954				0.151306			0.113392														0.918384	0.19644	0.117694	0.121778				0.129921
Q28.1								0.191904		0.172525	0.137519						0.382455			0.109456					-0.160656							0.174419	0.919282	0.186408	0.157554						0.319306
Q28.2			-0.117026					0.140711	0.172525		0.280057																					0.158892	0.175426	0.882047	0.301297
Q28.3								0.111954	0.137519	0.280057																						0.12998	0.146851	0.304499	0.890305
Q28.4				0.109616									0.288972	0.310752	0.31985	0.107285							0.170793				0.166063		0.170083							0.816219	0.214419	0.202018	0.27739
Q28.5												0.288972		0.477326	0.195028	0.251036		0.161941											0.121834							0.226474	0.830632	0.342262	0.203108	0.132604
Q28.6												0.310752	0.477326		0.157581	0.138236	0.10755												0.12553							0.279407	0.405987	0.852391	0.210891	0.122687	0.106814
Q28.7								0.151306				0.31985	0.195028	0.157581		0.146815	0.160128	0.206926									0.125505		0.13422			0.150942				0.255927	0.179179	0.141691	0.843984	0.174642	0.173141	0.170001
Q28.8												0.107285	0.251036	0.138236	0.146815																						0.106868		0.177222	0.847279
Q28.9									0.382455					0.10755	0.160128			0.358914		0.110109													0.293572						0.192568		0.877359	0.428107		0.108008		0.10695
Q28.10								0.113392					0.161941		0.206926		0.358914										0.116391	0.144606	0.116807								0.141809		0.246818		0.416317	0.807168
Q29																				0.287679	0.108755
Q29.1									0.109456								0.110109		0.287679		0.304068										0.136847										0.127485
Q29.3																			0.108755	0.304068											0.139245
Q00.PH																																			-0.116418
Socioeconomic												0.170793															0.121435									0.13031
Q3.1	0.840835
Q22.2									-0.160656																	0.237533							-0.15176
Q23.2																									0.237533
Q24.2												0.166063			0.125505			0.116391					0.121435					0.320329	0.316641							0.197427			0.178283
Q25.2																		0.144606									0.320329		0.276907									0.109248	0.121733			0.161833
Q26.2												0.170083	0.121834	0.12553	0.13422			0.116807									0.316641	0.276907								0.195723	0.119704	0.121557	0.177155
Q39.2																															0.132873
Q40.2																				0.136847	0.139245									0.132873					0.125949
Q28.12								0.918384	0.174419	0.158892	0.12998				0.150942																		0.207898	0.142092	0.147792				0.133935
Q28.14								0.19644	0.919282	0.175426	0.146851						0.293572								-0.15176							0.207898		0.199712	0.172429						0.282839
Q28.16			-0.145057					0.117694	0.186408	0.882047	0.304499																					0.142092	0.199712		0.341519
Q28.18								0.121778	0.157554	0.301297	0.890305											-0.116418									0.125949	0.147792	0.172429	0.341519
Q28.20												0.816219	0.226474	0.279407	0.255927								0.13031				0.197427		0.195723								0.251995	0.267006	0.288307
Q28.22												0.214419	0.830632	0.405987	0.179179	0.106868		0.141809											0.119704							0.251995		0.412748	0.207831			0.120502
Q28.24												0.202018	0.342262	0.852391	0.141691													0.109248	0.121557							0.267006	0.412748		0.201905
Q28.26								0.129921				0.27739	0.203108	0.210891	0.843984	0.177222	0.192568	0.246818									0.178283	0.121733	0.177155			0.133935				0.288307	0.207831	0.201905		0.230983	0.219269	0.223057
Q28.28													0.132604	0.122687	0.174642	0.847279																							0.230983
Q28.30									0.319306					0.106814	0.173141		0.877359	0.416317		0.127485													0.282839						0.219269			0.528847		0.114062	0.109397	0.112265
Q28.32															0.170001		0.428107	0.807168										0.161833									0.120502		0.223057		0.528847
Q16.1		0.411556
Div.Observed																	0.108008																								0.114062				0.980904	0.980965	0.414007	0.208372	0.223896
Div.Chao1																																									0.109397			0.980904		0.992071	0.388994	0.183923	0.19834
Div.ACE																	0.10695																								0.112265			0.980965	0.992071		0.384786	0.183071	0.195489
Div.Shannon																																												0.414007	0.388994	0.384786		0.883828	0.905008
Div.Simpson																																												0.208372	0.183923	0.183071	0.883828		0.899056
Div.InvSimpson																																												0.223896	0.19834	0.195489	0.905008	0.899056
Div.Fisher																														0.109439		0.116983												0.918425	0.920841	0.922668	0.405334	0.160951	0.182134
Faiths.PD																																												0.9519	0.942501	0.943866	0.352275	0.161293	0.167427
Species_Richness																																												0.970991	0.961939	0.960957	0.376903	0.170449	0.179611
Num_OTUs																	0.108008																								0.114062			1	0.980904	0.980965	0.414007	0.208372	0.223896
Population						0.14245
Age									0.427102								0.355061		0.252289	0.336859	0.194036				-0.147699		-0.108628				0.165509		0.284746		0.109313						0.313491			0.110397
Weighted_Unifrac									0.105941																																			-0.140388	-0.148323	-0.143985	-0.264296	-0.417646	-0.228717
Unweighted_Unifrac																																												-0.330956	-0.300603	-0.28972	-0.298667	-0.291313	-0.246118
Conductivity																							0.303631			-0.132709
water_pH																							-0.142706				-0.134842	-0.113126
Dry.residue.at.180.C																							0.301474			-0.133939
Dry.residue.at.110.C																							0.311488			-0.135851
Cl																							0.25679			-0.117978
F																							0.295963
HCO3																							0.378061			-0.112908				-0.109783
NO3																							0.294841		-0.124031	-0.119816
SO4																							0.182603			-0.107825	-0.112275
Na																							0.182821			-0.113782
K			-0.108471																				0.198727
Li																											-0.122071															-0.111408
Ca												0.10578											0.289633		-0.147522
Mg												0.131922											0.395588		-0.11102	-0.109217										0.122
Sr																							0.308186		-0.115964
Hardness												0.123859											0.355185		-0.136552	-0.11014										0.113647
Alcalinity																							0.378062			-0.112908				-0.109783
[truncated: 25 more columns]
