# Supplementary material for: Citizen science charts two major “stomatotypes” in the oral microbiome of adolescents and reveals links with habits and drinking water composition
Source: Microbiome. 2018 Dec 6;6:218. doi: 10.1186/s40168-018-0592-3 (PMC6284318; doi:10.1186/s40168-018-0592-3)
Supplement: Supplementary file 10 — Table S7. Genus/question vs water value correlations: Table of Pearson correlations between the relative abundances of genera, questionnaire responses, and other metadata variables with measurements of various components of tap water. Samples that primarily drank from bottled water (505 out of 1319) at home were excluded here. Values shown are Pearson correlation coefficients in those cases where Bonferroni-adjusted p values were less than 0.05. Only contains rows and columns that have at least one such significant p value. (XLS 9 kb) [file 40168_2018_592_MOESM10_ESM.xls]

## Sheet: Supp_table_7
	Conductivity	water_pH	Dry.residue.at.180.C	Dry.residue.at.110.C	Cl	F	HCO3	NO3	SO4	Na	K	Li	Ca	Mg	Sr	Hardness	Alcalinity
Rothia											0.189252
Rhodococcus	-0.173523		-0.180259	-0.181391			-0.140805		-0.195014	-0.180574		-0.188102					-0.140804
Nocardioides										0.142268
Alloscardovia								0.137487
unclassified.84113		0.135481									0.27438	0.205978	0.139305
Porphyromonas	0.171848		0.182119	0.183727		0.208091	0.161264		0.248215	0.172755		0.165873					0.161264
Flavobacterium							0.162905		0.136511	0.175541							0.162905
Catonella					0.141153
Megasphaera										-0.13503		-0.145004
Veillonella	-0.217924		-0.221354	-0.217982	-0.196562		-0.207159		-0.168664	-0.22107	-0.172718	-0.200467					-0.207158
Bradyrhizobium								-0.146533			-0.137163		-0.17915			-0.139276
Rhizobium	-0.162093		-0.16544	-0.168543			-0.179156		-0.159493				-0.138577	-0.145305		-0.149967	-0.179156
unclassified.119042		0.147262	0.135111				0.146765		0.14258	0.195111							0.146765
Paracoccus			0.136378	0.134728						0.139195
Rubellimicrobium									0.14121	0.186092
unclassified.58840	0.134796		0.142266	0.139376			0.157432		0.178122	0.208652							0.157432
Burkholderia						-0.160711			-0.134307
Ralstonia	-0.212526		-0.217952	-0.219837	-0.154707		-0.236046	-0.138885	-0.208622	-0.18277		-0.160337	-0.152767	-0.157939		-0.164198	-0.236046
Variovorax	-0.156857	-0.148459	-0.161845	-0.165419			-0.168977		-0.165634	-0.135333		-0.150429					-0.168975
Undibacterium												-0.157544		-0.143034		-0.135085
Eikenella		-0.191252
Alishewanella		0.139824	0.140697	0.136846					0.139548	0.19033
Enhydrobacter							0.138155			0.135915							0.138155
Pseudomonas	-0.171425		-0.177182	-0.178232		-0.136667	-0.15596		-0.180979	-0.176274		-0.16335					-0.15596
